# Supplementary material for: Specific Deoxyceramide Species Correlate with Expression of Macular Telangiectasia Type 2 (MacTel2) in a SPTLC2 Carrier HSAN1 Family
Source: Genes (Basel). 2023 Apr 18;14(4):931. doi: 10.3390/genes14040931 (PMC10137565; doi:10.3390/genes14040931)
Supplement: Supplementary file 1 [file genes-14-00931-s001.zip]

Archive with 1 entries (1 files):
- genes-2246099-supplementary.pdf
